# Supplementary material for: Investigation of Dye Dopant Influence on Electrooptical and Morphology Properties of Polymeric Acceptor Matrix Dedicated for Ternary Organic Solar Cells
Source: Polymers (Basel). 2021 Nov 25;13(23):4099. doi: 10.3390/polym13234099 (PMC8658881; doi:10.3390/polym13234099)
Supplement: Supplementary file 1 [file polymers-13-04099-s001.zip]

Archive with 1 entries (1 files):
- polymers-1449805-supplementary.pdf
